# Supplementary material for: Novel α-1,3-Glucosyltransferase Variants and Their Broad Clinical Polycystic Liver Disease Spectrum
Source: Genes (Basel). 2023 Aug 19;14(8):1652. doi: 10.3390/genes14081652 (PMC10454741; doi:10.3390/genes14081652)
Supplement: Supplementary file 1 [file genes-14-01652-s001.zip]

Archive with 1 entries (1 files):
- genes-2465933-supplementary.pdf
